# Supplementary material for: Association of Chronic Pain with Motor Symptom Severity in Parkinson’s Disease: An Exploratory Cross-Sectional Analysis
Source: Life (Basel). 2025 Feb 11;15(2):268. doi: 10.3390/life15020268 (PMC11856776; doi:10.3390/life15020268)
Supplement: Supplementary file 1 [file life-15-00268-s001.zip]

Archive with 1 entries (1 files):
- life-3258888-supplementary.pdf
